# Supplementary material for: Diet and colorectal cancer in UK Biobank: a prospective study
Source: Int J Epidemiol. 2019 Apr 17;49(1):246–58. doi: 10.1093/ije/dyz064 (PMC7124508; doi:10.1093/ije/dyz064)
Supplement: dyz064_Supplementary_Data [file dyz064_supplementary_data.zip]

Archive with 3 entries (2 files):
- dyz064-suppl_data/
- dyz064-suppl_data/ije-2018-05-0670-File005.docx
- dyz064-suppl_data/ije-2018-05-0670-File006.docx
